# Supplementary material for: Reliability of citations of medRxiv preprints in articles published on COVID-19 in the world leading medical journals
Source: PLoS One. 2022 Aug 10;17(8):e0264661. doi: 10.1371/journal.pone.0264661 (PMC9365132; doi:10.1371/journal.pone.0264661)
Supplement: S1 File — (XLSX) [file pone.0264661.s001.xlsx]

## Sheet: Total
	Journal	Article	Link article	Date of publication	Nb of ref in the citing article	Nb of ref to MedRxiv preprints	DOI of the preprint cited	Date of preprint posting on medRxiv	Was the preprint published ?	DOI of publication	Date of online publication	Is the publication of the preprint mentionned in medRxiv ?	Nb of ref in the citing article	Data identical ?	Title Identical	Conclusion identical
1	JAMA	Pathophysiology, Transmission, Diagnosis, and Treatment of Coronavirus Disease 2019 (COVID-19)A Review	https://jamanetwork.com/journals/jama/fullarticle/2768391?resultClick=1	2020-07-10	108	3	10.1101/2020.05.10.20097543	2020-05-15	yes	10.3138/jammi-2020-0030	2020-10-09		108	no	yes	yes
2							10.1101/2020.04.16.20065920	2020-04-21	yes	https://doi.org/10.1016/j.medj.2020.06.001	2020-06-05	no		no	yes	yes
3							10.1101/2020.06.22.20137273:24	2020-06-22	yes	10.1056/NEJMoa2021436	2020-07-17	no		no	no	yes
4	JAMA	Effect of Hydrocortisone on 21-Day Mortality or Respiratory Support Among Critically Ill Patients With COVID-19	https://jamanetwork.com/journals/jama/fullarticle/2770276	2020-09-02	30	1	10.1101/2020.05.03.20089300	2020-05-06	yes	10.1084/jem.20200872	2020-09-04	no	30	yes	yes	yes
5	JAMA	Presence of Genetic Variants Among Young Men With Severe COVID-19	https://jamanetwork.com/journals/jama/fullarticle/2768926	2020-07-24	40	1	10.1101/2020.06.11.20128439	2020-06-12	yes	10.1371/journal.pone.0241031	2020-10-21	no	40	no	no	no
6	JAMA	Association of Treatment With Hydroxychloroquine or Azithromycin With In-Hospital Mortality in Patients With COVID-19 in New York State	https://jamanetwork.com/journals/jama/fullarticle/2766117	2020-05-11	21	4	10.1101/2020.03.22.20040758	2020-03-30	no				21
7							10.1101/2020.04.16.20065920	2020-04-21	yes	10.1016/j.medj.2020.06.001	2020-06-05	no		no	yes	yes
8							10.1101/2020.04.08.20057794	2020-04-11	yes	10.1136/bmj.m1966	2020-05-22	no		no	no	no
9							10.1101/2020.04.10.20060699	2020-04-14	yes	10.1136/bmj.m1844	2020-05-14	no		no	no	yes
10	JAMA	Effect of an Inactivated Vaccine Against SARS-CoV-2 on Safety and Immunogenicity Outcomes	https://jamanetwork.com/journals/jama/fullarticle/2769612	2020-08-13	34	5	10.1101/2020.07.17.20140533	2020-07-20	yes	10.1038/s41586-020-2814-7	2020-09-30	no	34	yes	no	yes
11							10.1101/2020.06.30.20142570	2020-07-01	yes	10.1038/s41586-020-2639-4	2020-08-12	no		yes	no	yes
12							10.1101/2020.06.08.20124792	2020-06-09	yes	10.1128/JCM.02005-20	2020-09-09	no		yes	no	yes
13							10.1101/2020.03.30.20047365	2020-04-06	no
14							10.1101/2020.06.13.20130252	2020-06-16	no
15	JAMA	Treatment of 5 Critically Ill Patients With COVID-19 With Convalescent Plasma	https://jamanetwork.com/journals/jama/fullarticle/2763983	2020-03-27	23	1	10.1101/2020.02.11.20021493	2020-02-12	yes	10.1016/j.xinn.2020.100061	2020-11-04	no	23	no	no	no
16	JAMA	Characteristics and Outcomes of COVID-19 Patients During Initial Peak and Resurgence in the Houston Metropolitan Area	https://jamanetwork.com/journals/jama/fullarticle/2769610	2020-07-28	3	1	10.1101/2020.04.24.20073148	2020-04-28	yes	10.1136/bmjopen-2020-039849	2020-08-11	no	3	no	yes	yes
17	JAMA	Presumed Asymptomatic Carrier Transmission of COVID-19	https://jamanetwork.com/journals/jama/fullarticle/2762028	2020-02-21	6	1	10.1101/2020.02.06.20020974	2020-02-09	yes	10.1056/NEJMoa2002032	2020-02-28	no	6	no	yes	no
18	JAMA	Clinical Characteristics of 58 Children With a Pediatric Inflammatory Multisystem Syndrome Temporally Associated With SARS-CoV-2	https://jamanetwork.com/journals/jama/fullarticle/2767209	2020-06-08	19	1	10.1101/2020.05.10.20097394	2020-05-14	yes	10.1136/bmj.m2094	2020-06-03	no	19	no	no	yes
19	JAMA	SARS-CoV-2 Rates in BCG-Vaccinated and Unvaccinated Young Adults	https://jamanetwork.com/journals/jama/fullarticle/2766182	2020-05-13		2	10.1101/2020.03.24.20042937	2020-03-28	no
20							10.1101/2020.04.05.20054163	2020-04-07	yes	10.1126/sciadv.abc1463	2020-06-24	no		no	yes	yes
21	JAMA	Seroprevalence of SARS-CoV-2–Specific Antibodies Among Adults in Los Angeles County, California, on April 10-11, 2020	https://jamanetwork.com/journals/jama/fullarticle/2766367	2020-05-18	3	1	10.1101/2020.04.14.20062463	2020-04-17	no				3
22	JAMA	Pharmacologic Treatments for Coronavirus Disease 2019 (COVID-19). A Review	https://jamanetwork.com/journals/jama/fullarticle/2764727	2020-03-13	98	2	10.1101/2020.03.09.20032896	2020-03-12	yes	10.1038/s41591-020-0877-5	2020-04-23	no	98	yes	yes	yes
23							10.1101/2020.03.17.20037432	2020-03-20	no
24	JAMA	Management of Critically Ill Adults With COVID-19	https://jamanetwork.com/journals/jama/fullarticle/2763879	2020-03-26	10	1	10.1101/2020.03.06.20032342	2020-03-12	yes	10.1038/s41392-020-0158-2	2020-04-28	no	10	yes	no	yes
25	JAMA	Modeling Epidemics With Compartmental Models	https://jamanetwork.com/journals/jama/fullarticle/2766672	2020-05-27	7	2	10.1101/2020.03.24.20042291	2020-03-26	no				7
26							10.1101/2020.03.27.20043752	2020-03-30	no
27	BMJ	Prediction models for diagnosis and prognosis of covid-19: systematic review and critical appraisal	https://www.bmj.com/content/369/bmj.m1328	2020-04-07	164	1	10.1101/2020.03.28.20045997	2020-03-30	no				164
28	BMJ	Drug treatments for covid-19: living systematic review and network meta-analysis	https://www.bmj.com/content/370/bmj.m2980	2020-07-30	89	20	10.1101/2020.07.15.20151852	2020-07-15	yes	10.1056/NEJMoa2022926	2020-10-08	no	89	no	yes	yes
29							10.1101/2020.07.17.20155218	2020-07-25	no			mauvais DOI
30							10.1101/2020.03.17.20037432	2020-03-20	no
31							10.1101/2020.03.22.20040758	2020-04-10	no
32							10.1101/2020.05.28.20116467	2020-05-30	yes	10.1128/aac.01061-20	2020-07-10	no		yes	yes	yes
33							10.1101/2020.04.29.20085761	2020-05-05	yes	10.1016/j.ejps.2020.105631	2020-10-25			yes	yes	yes
34							10.1101/2020.04.15.20066266	2020-04-21	no
35							10.1101/2020.04.24.20077735	2020-04-29	yes	10.1016/j.ijid.2020.07.053	2020-08-03	no		yes	no	yes
36							10.1101/2020.06.22.20137273	2020-06-22	yes	10.1056/NEJMoa2021436	2020-07-17			no	no	yes
37							10.1101/2020.06.17.20133579	2020-06-18	yes	10.1007/s00508-020-01805-8	2021-02-03	no		no	no	no
38							10.1101/2020.06.19.20136093	2020-06-22	no
39							10.1101/2020.03.19.20038984	2020-04-15	yes	10.1016/j.medj.2020.04.001	2020-05-19	no		yes	no	yes
40							10.1101/2020.07.08.20148841	2020-07-10	yes	10.1371/journal.pone.0242763	2020-12-02			yes	yes	yes
41							10.1101/2020.04.07.20056424	2020-04-11	yes	10.1001/jamanetworkopen.2020.8857	2020-04-24	publié avant article citant		no	no	no
42							10.1101/2020.04.07.20054767	2020-04-14	no
43							10.1101/2020.04.15.20066266	2020-04-21	no
44							10.1101/2020.08.01.20166678	2020-08-04	no
45							10.1101/2020.07.29.20164251	2020-08-01	no
46							10.1101/2020.06.22.20137273	2020-06-22	yes	10.1056/NEJMoa2021436	2020-07-17			no	yes	yes
47							10.1101/2020.06.19.20136093	2020-06-22	no
48	BMJ	Diagnostic accuracy of serological tests for covid-19: systematic review and meta-analysis	https://www.bmj.com/content/370/bmj.m2516	2020-07-01	59	20	10.1101/2020.02.22.20026617	2020-02-25	yes	10.1093/infdis/jiaa243	2020-05-08		59	yes	yes	yes
49							10.1101/2020.03.26.20042044	2020-03-30	yes	10.1002/jmv.25919	2020-04-22	no		yes	yes	yes
50							10.1101/2020.02.28.20029025	2020-03-12	no
51							10.1101/2020.03.27.20045153	2020-03-30	yes	10.1007/s10096-020-03978-6	2020-07-17			yes	yes	yes
52							10.1101/2020.03.06.20031856	2020-03-08	yes	10.1016/j.micinf.2020.05.008	2020-05-18			yes	yes	yes
53							10.1101/2020.03.26.20044883	2020-03-30	no
54							10.1101/2020.03.23.20041707	2020-03-27	yes	10.1183/13993003.00763-2020	2020-08-27	no		yes	yes	yes
55							10.1101/2020.03.17.20036954	2020-03-20	yes	https://doi.org/10.1007/s10096-020-04102-4	2020-11-12	no		no	no	yes
56							10.1101/2020.03.26.20042184	2020-03-27	no
57							10.1101/2020.03.18.20038018	2020-03-20	yes	https://doi.org/10.1038/s41591-020-0897-1	2020-04-29	no		yes	no	yes
58							10.1101/2020.04.11.20062158	2020-04-15	no
59							10.1101/2020.04.03.20052183	2020-04-06	no
60							10.1101/2020.04.22.20075564	2020-04-27	yes	10.1016/j.jcv.2020.104393	2020-04-30			yes	yes	yes
61							10.1101/2020.04.07.20053660	2020-04-08	yes	https://doi.org/10.2147/JIR.S287733	2020-12-10	no		yes	no	yes
62							10.1101/2020.04.16.20067231	2020-04-21	yes	10.1515/cclm-2020-0548	2020-07-15			yes	yes	yes
63							10.1101/2020.04.17.20064907	2020-04-22	yes	10.1038/s41423-020-0474-z	2020-05-28			yes	no	yes
64							10.1101/2020.04.15.20066407	2020-04-20	yes	10.12688/wellcomeopenres.15927.1	2020-06-11			yes	yes	yes
65							10.1101/2020.04.20.20071423	2020-04-24	yes	10.1093/infdis/jiaa273	2020-05-19	no		yes	no	yes
66							10.1101/2020.04.09.20056325	2020-04-10	no
67							10.1101/2020.04.25.20074856. pmid:32511497	2020-04-29	yes	10.1038/s41587-020-0659-0	2020-08-27	no		yes	no	yes
68	BMJ	Infection fatality risk for SARS-CoV-2 in community dwelling population of Spain: nationwide seroepidemiological study	https://www.bmj.com/content/371/bmj.m4509	2020-11-27	35	4	10.1101/2020.05.13.20101253	2020-05-19	yes	0.2471/BLT.20.265892	2020-10-14		35	no	yes	yes
69							10.1101/2020.04.15.20067074	2020-04-20	no
70							10.1101/2020.07.13.20152454	2020-07-14	no
71							10.1101/2020.04.10.20060764	2020-04-14	no
72	BMJ	Occurrence, prevention, and management of the psychological effects of emerging virus outbreaks on healthcare workers: rapid review and meta-analysis	https://www.bmj.com/content/369/bmj.m1642	2020-05-05	77	6	10.1101/2020.03.03.20030874	2020-03-06	no				77
73							10.1101/2020.03.05.20031898	2020-03-08	yes	10.1371/journal.pone.0237303	2020-08-07	no données différentes		no	yes	yes
74							10.1101/2020.03.05.20032003	2020-03-08	yes	10.1017/S0950268820001107	2020-05-20			yes	yes	yes
75							10.1101/2020.03.04.20030973	2020-03-06	yes	10.1371/journal.pone.0233145	2020-05-19			yes	yes	yes
76							10.1101/2020.02.20.20025338	2020-02-23	yes	10.1016/j.eclinm.2020.100443	2020-06-23			yes	no	yes
77							10.1101/2020.04.02.20048892	2020-04-06	yes	10.1016/j.jad.2020.08.034	2020-08-23	no		no	no	yes
78	BMJ	Effect of school closures on mortality from coronavirus disease 2019: old and new predictions	https://www.bmj.com/content/371/bmj.m3588	2020-09-15	17	3	10.1101/2020.05.11.20098780	2020-05-18	no				17
79							10.1101/2020.04.12.20059972	2020-04-15	no
80							10.1101/2020.08.12.20173690	2020-08-14	yes	10.1038/s41467-021-21237	2021-02-10	no		yes	yes	yes
81	BMJ	Risk stratification of patients admitted to hospital with covid-19 using the ISARIC WHO Clinical Characterisation Protocol: development and validation of the 4C Mortality Score	https://www.bmj.com/content/370/bmj.m3339	2020-09-09	49	6	10.1101/2020.03.28.20045997	2020-03-30	no				49
82							10.1101/2020.04.28.20082222	2020-05-03	no
83							10.1101/2020.02.24.20027268	2020-02-25	no
84							10.1101/2020.05.26.20112649	2020-05-27	no
85							10.1101/2020.02.23.20026930	2020-02-25	no
86							10.1101/2020.07.24.20149815	2020-07-26	yes	10.1183/13993003.03498-2020	2020-09-25			yes	yes	yes
87	BMJ	Clinical manifestations, risk factors, and maternal and perinatal outcomes of coronavirus disease 2019 in pregnancy: living systematic review and meta-analysis	https://www.bmj.com/content/370/bmj.m3320	2020-09-01	82	6	10.1101/2020.04.11.20062356	2020-04-15	no				82
88							10.1101/2020.04.07.20053744	2020-04-11	no
89							10.1101/2020.03.22.20041061	2020-03-27	no
90							10.1101/2020.06.19.20135749	2020-06-20	yes	10.1016/j.ajog.2020.10.005	2020-10-07	no		yes	yes	yes
91							10.1101/2020.06.17.20134098	2020-06-19	no
92							10.1101/2020.06.11.20128652	2020-06-12	yes	10.4415/ANN_20_03_17	2020-09-23	no		yes	yes	yes
93	BMJ	Incidence, clinical outcomes, and transmission dynamics of severe coronavirus disease 2019 in California and Washington: prospective cohort study	https://www.bmj.com/content/369/bmj.m1923	2020-05-22	48	5	10.1101/2020.03.03.20029983	2020-03-06	yes	10.7554/eLife.57149	2020-07-28		48	no	no	no
94							10.1101/2020.04.20.20072413	2020-04-24	yes	10.1126/science.abc3517	2020-05-13			no	yes	yes
95							10.1101/2020.04.08.20057794	2020-04-11	yes	10.1136/bmj.m1966	2020-05-14			no	no	yes
96							10.1101/2020.03.09.20033241	2020-03-13	yes	10.1001/jamanetworkopen.2020.8297	2020-05-06	no		yes	no	yes
97							10.1101/2020.04.05.20054528	2020-04-07	yes	10.2807/1560-7917.es.2020.25.18.2000632	2020-05-07			no	yes	no
98	BMJ	Convalescent plasma in the management of moderate covid-19 in adults in India: open label phase II multicentre randomised controlled trial (PLACID Trial)	https://www.bmj.com/content/371/bmj.m3939	2020-10-22	30	3	10.1101/2020.07.01.20139857	2020-06-03	no				30
99							10.1101/2020.03.30.20047365	2020-04-06	no
100							10.1101/2020.08.12.20169359	2020-08-12	yes	10.1056/NEJMoa2031893	2021-01-13	no		no	no	no
101	BMJ	Risk of hospital admission with coronavirus disease 2019 in healthcare workers and their households: nationwide linkage cohort study	https://www.bmj.com/content/371/bmj.m3582	2020-10-28		4	10.1101/2020.04.29.20084111	2020-05-05	yes	10.1016/S2468-2667(20)30164-X	2020-07-31	no		no	yes	no
102					28		10.1101/2020.05.28.20115394	2020-06-02	yes	10.1371/journal.pmed.1003374	2020-10-20		28	yes	yes	yes
103							10.1101/2020.07.06.20147348	2020-07-07	yes	https://doi.org/10.1016/S2468-2667(20)30282-6	2020-12-10			no	no	no
104							10.1101/2020.06.19.20135756	2020-03-20	no
105	BMJ	Accuracy of UK Rapid Test Consortium (UK-RTC) “AbC-19 Rapid Test” for detection of previous SARS-CoV-2 infection in key workers: test accuracy study	https://www.bmj.com/content/371/bmj.m4262	2020-11-11	24	5	10.1101/2020.08.14.20174490	2020-08-16	yes	10.1016/j.immuni.2020.10.004	2020-10-14		24	yes	no	yes
106							10.1101/2020.08.19.20178186	2020-08-22	yes	10.1136/bmj.m4262	2020-11-11	no		no	no	no
107							10.1101/2020.09.29.20201509	2020-10-01	no
108							10.1101/2020.04.25.20074856	2020-04-29	yes	10.1038/s41587-020-0659-0	2020-08-27	no		yes	no	yes
109							10.1101/2020.04.09.20056325	2020-04-10	no
110	BMJ	Clinical characteristics of children and young people admitted to hospital with covid-19 in United Kingdom: prospective multicentre observational cohort study	https://www.bmj.com/content/370/bmj.m3249	2020-08-27	33	2	https://www.medrxiv.org/content/10.1101/2020.05.20.20108126v2	2020-05-24	yes	10.1001/jamapediatrics.2020.4573	2020-09-25		33	yes	yes	yes
111							https://doi.org/10.1101/2020.04.22.20075663	2020-04-27	yes	10.1186/s12916-020-01640-8	2020-05-29			no	yes	yes
112	BMJ	Use of personal protective equipment against coronavirus disease 2019 by healthcare professionals in Wuhan, China: cross sectional study	https://www.bmj.com/content/369/bmj.m2195	2020-06-10	23	1	10.1101/2020.03.30.20047365	2020-04-06	no				23
113	BMJ	Living risk prediction algorithm (QCOVID) for risk of hospital admission and mortality from coronavirus 19 in adults: national derivation and validation cohort study	https://www.bmj.com/content/371/bmj.m3731	2020-10-20	35	1	10.1101/2020.06.28.20141986	2020-06-29	no				35
114	BMJ	Viral load dynamics and disease severity in patients infected with SARS-CoV-2 in Zhejiang province, China, January-March 2020: retrospective cohort study	https://www.bmj.com/content/369/bmj.m1443	2020-04-21	35	1	10.1101/2020.03.15.20036707	2020-03-18	yes	https://doi.org/10.1038/s41591-020-0869-5	2020-04-15		35	yes	yes	yes
115	BMJ	Characterization and clinical course of 1000 patients with coronavirus disease 2019 in New York: retrospective case series	https://www.bmj.com/content/369/bmj.m1996	2020-05-29	26	1	10.1101/2020.04.08.20057794	2020-04-11	yes	10.1136/bmj.m1966	2020-05-22		26	no	no	yes
116	BMJ	Clinical efficacy of hydroxychloroquine in patients with covid-19 pneumonia who require oxygen: observational comparative study using routine care data	https://www.bmj.com/content/369/bmj.m1844	2020-05-14	26	1	10.1101/2020.04.04.20047886	2020-04-07	yes	10.1002/psp4.12543	2020-06-18		26	no	yes	yes
117	BMJ	Associations of fat and carbohydrate intake with cardiovascular disease and mortality: prospective cohort study of UK Biobank participants	https://www.bmj.com/content/368/bmj.m688	2020-03-18	39	1	10.1101/19004705	2019-08-13	yes	10.1136/bmj.m131	2020-02-12	no données différentes	39	yes	no	yes
118	BMJ	Post-discharge acute care and outcomes following readmission reduction initiatives: national retrospective cohort study of Medicare beneficiaries in the United States	https://www.bmj.com/content/368/bmj.l6831	2020-01-15	37	1	10.1101/19010074	2019-10-29	no				37
119	Lancet	Nowcasting and forecasting the potential domestic and international spread of the 2019-nCoV outbreak originating in Wuhan, china: a modelling study	https://www.sciencedirect.com/science/article/pii/S0140673620302609?via%3Dihub	2020-01-31	46	1	10.1101/2020.01.23.20018549	2020-01-24	no				46
120	Lancet	Preparedness and vulnerability of African countries against importations of COVID-19: a modelling study	https://www.sciencedirect.com/science/article/pii/S0140673620304116?via%3Dihub	2020-02-19	28	1	10.1101/2020.02.09.20021261	2020-02-11	yes	10.1126/science.aba9757	2020-04-24		28	no	yes	yes
121	Lancet	First known person-to-person transmission of severe acute respiratory syndrome coronavirus 2 (SARS-CoV-2) in the USA	https://www.thelancet.com/journals/lancet/article/PIIS0140-6736(20)30607-3/fulltext	2020-03-13	22	1	10.1101/2020.01.30.20019877	2020-02-02	yes	10.1098/rsif.2020.0144	2020-07-22		22	yes	yes	yes
122	Lancet	First-wave COVID-19 transmissibility and severity in China outside Hubei after control measures, and second-wave scenario planning: a modelling impact assessment	https://www.thelancet.com/journals/lancet/article/PIIS0140-6736(20)30746-7/fulltext	2020-04-08	34	1	10.1101/2020.03.11.20033688	2020-03-16	yes	https://doi.org/10.1038/s41598-020-75318-9	2020-10-26	no	34	yes	no	yes
123	Lancet	Remdesivir in adults with severe COVID-19: a randomised, double-blind, placebo-controlled, multicentre trial	https://www.thelancet.com/journals/lancet/article/PIIS0140-6736(20)31022-9/fulltext	2020-04-29	28	1	10.1101/2020.03.17.20037432	2020-03-20	no				28
124	Lancet	Use of renin–angiotensin–aldosterone system inhibitors and risk of COVID-19 requiring admission to hospital: a case-population study	https://www.thelancet.com/journals/lancet/article/PIIS0140-6736(20)31030-8/fulltext	2020-05-14	34	1	10.1101/2020.04.07.20056788	2020-04-11	yes	10.1002/ejhf.1924	2020-06-02		34	no	no	yes
125	Lancet	Physical distancing, face masks, and eye protection to prevent person-to-person transmission of SARS-CoV-2 and COVID-19: a systematic review and meta-analysis	https://www.thelancet.com/article/S0140-6736(20)31142-9/fulltext	2020-06-01	87	7	10.1101/2020.03.29.20046557	2020-04-01	yes	10.1038/s41467-020-16670-2	2020-05-29		87	yes	yes	yes
126				2020-06-01			10.1101/2020.03.23.20039446	2020-03-26	yes	10.1038/s41598-020-69286-3	2020-07-29			yes	no	yes
127				2020-06-01			10.1101/2020.03.30.20047217	2020-03-30	no
128				2020-06-01			10.1101/2020.03.29.20047159	2020-04-01	yes	10.1016/j.sleepx.2020.100028	2020-10-14			yes	yes	yes
129				2020-06-01			10.1101/2020.04.27.20081901	2020-05-03	yes	10.1371/journal.pone.0238342	2020-09-02			yes	yes	yes
130				2020-06-01			10.1101/2020.03.18.20034561	2020-03-19	no
131				2020-06-01			10.1101/2020.04.20.20064899	2020-04-24	no
132	Lancet	Clinical impact of COVID-19 on patients with cancer (CCC19): a cohort study	https://www.thelancet.com/journals/lancet/article/PIIS0140-6736(20)31187-9/fulltext	2020-05-28	36	1	10.1101/2020.04.16.20065920	2020-04-21	yes	10.1016/j.medj.2020.06.001	2020-06-05		36	no	yes	no
133	Lancet	Safety, tolerability, and immunogenicity of a recombinant adenovirus type-5 vectored COVID-19 vaccine: a dose-escalation, open-label, no-randomised, first-in-human trial	https://www.thelancet.com/journals/lancet/article/PIIS0140-6736(20)31208-3/fulltext	2020-05-22		2	10.1101/2020.04.15.20065623	2020-04-01	yes	10.1093/cid/ciaa721	2020-06-04			yes	yes	yes
134					32		10.1101/2020.03.30.20047365	2020-04-06	no				32
135	Lancet	Seroprevalence of anti-SARS-CoV-2 IgG antibodies in Geneva, Switzerland (SEROCoV-POP): a population-based study	https://www.thelancet.com/journals/lancet/article/PIIS0140-67362031304-0/fulltext	2020-06-11	27	4	10.1101/2020.05.02.20080879	2020-05-06	yes	10.1016/j.cmi.2020.06.024	2020-06-27		27	no	yes	yes
136							10.1101/2020.03.09.20033142	2020-03-13	no
137							10.1101/2020.04.11.20056010	2020-04-15	yes	10.1016/S1473-3099(20)30471-0	2020-06-17	no		no	yes	yes
138							10.1101/2020.03.24.20043018	2020-03-27	yes	10.1038/s41591-020-0962-9	2020-06-16	no		no	yes	yes
139	Lancet	Prevalence of SARS-CoV-2 in Spain (ENE-COVID): a nationwide, population-based seroepidemiological study	https://www.thelancet.com/journals/lancet/article/PIIS0140-6736(20)31483-5/fulltext	2020-07-06	38	13	10.1101/2020.05.11.20098442	2020-05-18	no				38
140							10.1101/2020.05.11.20092916	2020-05-18	no
141							10.1101/2020.05.02.20088898	2020-05-06	yes	10.1016/S0140-6736(20)31304-0	2020-06-11			no	no	yes
142							10.1101/2020.04.27.20082289	2020-05-02	yes	10.1038/s41467-020-17318-x	2020-07-08			yes	yes	yes
143							10.1101/2020.04.26.20079244	2020-05-01	yes	10.3201/eid2702.201960	2020-12-21			yes	yes	yes
144							10.1101/2020.04.26.20079822	2020-05-05	no
145							10.1101/2020.04.24.20075291	2020-04-28	yes	10.1093/cid/ciaa849	2020-06-25			no	yes	yes
146							10.1101/2020.05.10.20097451	2020-05-14	no
147							10.1101/2020.04.14.20065771	2020-04-17	yes	10.1038/s41467-020-18450-4	2020-09-17			no	yes	yes
148							10.1101/2020.04.07.20055723	2020-04-27	no
149							10.1101/2020.05.10.20097543	2020-05-15	yes	10.3138/jammi-2020-0030	2020-10-09			no	yes	yes
150							10.1101/2020.04.30.20085613	2020-05-05	yes	10.1016/S2666-5247(20)30120-8	2020-09-25	no		yes	yes	yes
151							10.1101/2020.04.22.20071258	2020-04-27	no
152	Lancet	Effects of a major deletion in the SARS-CoV-2 genome on the severity of infection and the inflammatory response: an observational cohort study	https://www.thelancet.com/article/S0140-6736(20)31757-8/fulltext	2020-08-18	25	1	10.1101/2020.04.30.20085670	2020-05-02	yes	10.1038/s41590-020-0773-7	2020-08-17		25	yes	no	yes
153	Lancet	Plasma ACE2 and risk of death or cardiometabolic diseases: a case-cohort analysis	https://www.thelancet.com/journals/lancet/article/PIIS0140-6736(20)31964-4/fulltext	2020-10-03	35	1	10.1101/2020.04.10.20059121	2020-04-14	yes	https://doi.org/10.1098/rsos.200958	2020-11-18		35	no	yes	yes
154	Lancet	Prevalence of SARS-CoV-2 antibodies in a large nationwide sample of patients on dialysis in the USA: a cross-sectional study	https://www.thelancet.com/journals/lancet/article/PIIS0140-6736(20)32009-2/fulltext	2020-09-25	55	5	10.1101/2020.04.14.20062463	2020-04-17	no				55
155							10.1101/2020.06.25.20140384	2020-06-26	yes	10.1001/jamainternmed.2020.4130	2020-07-21			no	no	no
156							10.1101/2020.04.20.20072942	2020-04-30	no
157							10.1101/2020.08.12.20173690	2020-08-14	yes	https://doi.org/10.1038/s41467-021-21237	2021-02-10	no		yes	yes	yes
158							10.1101/2020.06.12.20130021	2020-06-13	no
159	Lancet	Lopinavir–ritonavir in patients admitted to hospital with COVID-19 (RECOVERY): a randomised, controlled, open-label, platform trial	https://www.thelancet.com/journals/lancet/article/PIIS0140-6736(20)32013-4/fulltext	2020-10-05	30	1	10.1101/2020.07.15.20151852	2020-07-15	yes	10.1056/NEJMoa2022926	2020-10-08	no	30	no	yes	yes
160	Lancet	SARS-CoV-2 immunity: review and applications to phase 3 vaccine candidates	https://www.thelancet.com/journals/lancet/article/PIIS0140-6736(20)32137-1/fulltext	2020-10-13	90	10	10.1101/2020.03.20.20039495	2020-03-27	yes	10.1038/s41467-020-17488-8	2020-07-14		90	yes	yes	yes
161							10.1101/2020.07.16.20155853	2020-07-18	yes	10.4049/jimmunol.2000842	2020-09-09			yes	yes	yes
162							10.1101/2020.04.15.20066407	2020-04-20	yes	https://doi.org/10.12688/wellcomeopenres.15927.1	2020-06-11			yes	yes	yes
163							10.1101/2020.08.15.20175794	2020-08-17	no
164							10.1101/2020.06.13.20130252	2020-06-16	no
165							10.1101/2020.03.24.20042382	2020-03-26	no
166							10.1101/2020.07.09.20148429	2020-07-11	yes	10.1038/s41564-020-00813-8	2020-10-26			yes	no	yes
167							10.1101/2020.06.21.20132449	2020-06-22	yes	10.3201/eid2701.203611	2020-11-30			no	yes	yes
168							10.1101/2020.09.22.20199125	2020-09-23	yes	10.1128/mbio.02707-20	2020-10-30			yes	yes	yes
169							10.1101/2020.07.31.20161216	2020-08-10	yes	10.1016/S1473-3099(20)30843-4	2020-11-17	no		no	no	yes
170	NEJM	Observational Study of Hydroxychloroquine in Hospitalized Patients with Covid-19	https://www.nejm.org/doi/pdf/10.1056/NEJMoa2012410?listPDF=true	2020-05-07	14	1	10.1101/2020.03.22.20040758	2020-03-30	no				14
171	NEJM	Dexamethasone in Hospitalized Patients with Covid-19 — Preliminary Report	https://europepmc.org/backend/ptpmcrender.fcgi?accid=PMC7383595&blobtype=pdf	2020-07-17	39	1	10.1101/2020.06.17.20133579	2020-06-18	no				39
172	NEJM	Genomewide Association Study of Severe Covid-19 with Respiratory Failure	https://www.nejm.org/doi/full/10.1056/NEJMoa2020283#article_references	2020-06-17	42	2	10.1101/2020.03.11.20031096	2020-03-16	yes	10.1093/cid/ciaa1150	2020-08-04	no	42	no	yes	yes
173							10.1101/2020.04.08.20058073	2020-04-11	no
174	NEJM	A Cluster-Randomized Trial of Hydroxychloroquine for Prevention of Covid-19	https://www.nejm.org/doi/full/10.1056/NEJMoa2021801#article_references	2020-11-24	29	1	10.1101/2020.04.25.20074856	2020-05-17	yes	10.1038/s41587-020-0659-0	2020-08-27	no	29	yes	no	yes
175	NEJM	An mRNA Vaccine against SARS-CoV-2 — Preliminary Report	https://www.nejm.org/doi/full/10.1056/NEJMoa2022483#article_references	2020-07-14	32	2	10.1101/2020.06.30.20142570	2020-07-01	yes	10.1038/s41586-020-2639-4	2020-08-12		32	yes	yes	yes
176							10.1101/2020.03.30.20047365	2020-04-06	no
177	NEJM	SARS-CoV-2 Neutralizing Antibody LY-CoV555 in Outpatients with Covid-19	https://www-nejm-org.proxy.insermbiblio.inist.fr/doi/full/10.1056/NEJMoa2029849	2020-11-28	24	1	10.1101/2020.08.12.20169359	2020-08-12	yes	10.1056/NEJMoa2031893	2021-01-14	no	24	no	no	no
178	NEJM	Effect of Hydroxychloroquine in Hospitalized Patients with Covid-19	https://www.nejm.org/doi/full/10.1056/NEJMoa2022926#article_references	2020-11-08	40	1	10.1101/2020.03.22.20040758	2020-03-30	no				40
179	NEJM	Safety and Immunogenicity of SARS-CoV-2 mRNA-1273 Vaccine in Older Adults	https://www.nejm.org/doi/full/10.1056/NEJMoa2028436#article_references	2020-09-29	28	2	10.1101/2020.06.30.20142570	2020-07-01	yes	10.1038/s41586-020-2639-4	2020-08-12	no	28	yes	yes	yes
180							10.1101/2020.08.17.20176651	2020-08-20	yes	10.1056/NEJMoa2027906	2020-11-14			yes	no	yes
181	NEJM	Observational Study of Hydroxychloroquine in Hospitalized Patients with Covid-19	https://www.nejm.org/doi/full/10.1056/NEJMoa2012410#article	2020-05-07	14	1	10.1101/2020.03.22.20040758	2020-03-30	no				14
182	NEJM	Renin–Angiotensin–Aldosterone System Inhibitors and Risk of Covid-19	https://www.nejm.org/doi/full/10.1056/NEJMoa2008975	2020-05-01	20	1	10.1101/2020.03.20.20039586	2020-03-27	no				20
